# Supplementary material for: Factors Associated with Low Vitamin D Status among Older Adults in Kuwait
Source: Nutrients. 2022 Aug 15;14(16):3342. doi: 10.3390/nu14163342 (PMC9414672; doi:10.3390/nu14163342)
Supplement: Supplementary file 1 [file nutrients-14-03342-s001.zip]

Archive with 1 entries (1 files):
- nutrients-1841422-supplementary.pdf
